# Supplementary material for: From phylogenomics to breeding: Can universal target capture probes be used in the development of SNP markers for kinship analysis?
Source: Appl Plant Sci. 2024 Nov 12;13(1):e11624. doi: 10.1002/aps3.11624 (PMC11788909; doi:10.1002/aps3.11624)
Supplement: Supplementary file 1 — Appendix S1. Sample information, Qubit quantification values in DNA extracts and libraries, bait capture pooling scheme, and total number of raw reads from paired‐end sequencing. [file APS3-13-e11624-s002.xlsx]

## Sheet: Sheet1
Ousmael and Hansen⸺Applications in Plant Sciences 2024⸺Data Supplement S1
DOI 10.1002/aps3.11624
Appendix S1. Sample information, Qubit quantification values in DNA extracts and libraries, bait capture pooling scheme, and total number of raw reads from paired-end sequencing.
Sample ID	Species	Tissue	DNA concentration in extracts (ng/μL)	DNA concentration in libraries (ng/μL)	Pool for bait capture	Raw reads (R1 + R2)
AG1-1	Alnus glutinosa	buds	28.2	6.42	A	110974
AG1-2	Alnus glutinosa	buds	27.4	9.44	A	102998
AG1-3	Alnus glutinosa	buds	20.2	7.22	A	34436
AG1-4	Alnus glutinosa	buds	19.4	8.76	A	70196
AG1-5	Alnus glutinosa	buds	24.2	7.36	A	93504
AG2-1	Alnus glutinosa	buds	24.8	9.82	A	72674
AG2-2	Alnus glutinosa	buds	43.8	6.7	A	47052
AG2-3	Alnus glutinosa	buds	35.6	8.74	A	65840
AG2-4	Alnus glutinosa	buds	42.4	13.5	A	131142
AG2-5	Alnus glutinosa	buds	22.8	7.44	A	51416
QC1-1	Quercus castaneifolia	buds	72.8	7.76	A	109946
QC1-2	Quercus castaneifolia	buds	82.4	3.3	A	35720
QC1-3	Quercus castaneifolia	buds	118	8.54	B	131044
QC1-4	Quercus castaneifolia	buds	131	10.4	B	76966
QC1-5	Quercus castaneifolia	buds	121	10.5	B	39946
QC2-1	Quercus castaneifolia	buds	91	11.5	B	94076
QC2-2	Quercus castaneifolia	buds	139	9.12	B	81240
QC2-3	Quercus castaneifolia	buds	127	9.22	B	78328
QC2-4	Quercus castaneifolia	buds	168	7.16	B	46812
QC2-5	Quercus castaneifolia	buds	54.8	7.32	B	71266
FG-1	Fagus sylvatica	buds	144	8	B	102726
FG-2	Fagus sylvatica	buds	121	10.2	B	84606
FG-3	Fagus sylvatica	buds	80.8	3.92	B	82760
FG-4	Fagus sylvatica	buds	99.6	8.52	B	94654
FG-5	Fagus sylvatica	buds	194	14.9	C	59342
FO1-1	Fagus orientalis	buds	44.6	10.6	C	64386
FO1-2	Fagus orientalis	buds	54.2	7.12	C	83118
FO1-3	Fagus orientalis	buds	114	7.16	C	79080
FO2-1	Fagus orientalis	buds	135	7.94	C	72162
FO2-2	Fagus orientalis	buds	154	10.6	C	79930
CS-1	Castanea sativa	buds	74	5.2	C	70702
CS-2	Castanea sativa	buds	79	8.08	C	64230
CS-3	Castanea sativa	buds	83.4	3.8	C	84278
CS-4	Castanea sativa	buds	145	7.38	C	73148
CS-5	Castanea sativa	buds	68.8	5.42	C	78016
PA-1	Prunus avium	buds	62.8	6.56	C	91520
PA-2	Prunus avium	buds	28	6.44	D	104108
PA-3	Prunus avium	buds	35.8	8.42	D	82158
PA-4	Prunus avium	buds	68	9.26	D	84706
PA-5	Prunus avium	buds	45.6	8.3	D	96904
AV1-1	Acer velutinum	buds	127	8.18	D	75420
AV1-2	Acer velutinum	buds	260	9.14	D	87564
AV1-3	Acer velutinum	buds	211	10.8	D	75054
AV1-4	Acer velutinum	buds	130	7.84	D	62514
AV1-5	Acer velutinum	buds	267	9.84	D	81560
AS-1	Acacia senegal	leaf	102	9.24	D	68220
AS-2	Acacia senegal	leaf	160	11	D	63708
AS-3	Acacia senegal	leaf	104	11.9	D	70326
AS-4	Acacia senegal	leaf	95	8.44	E	113312
AS-5	Acacia senegal	leaf	212	8.94	E	107608
OL-1	Olea europaea	leaf	13.5	8.98	E	59086
OL-2	Olea europaea	leaf	5.68	9.14	E	55970
OL-3	Olea europaea	leaf	8.98	9.16	E	63998
OL-4	Olea europaea	leaf	23	9.84	E	54470
OL-5	Olea europaea	leaf	51	9.5	E	59480
OL-6	Olea europaea	leaf	39.6	11.1	E	68898
S30-1	Faidherbia albida	leaf	98	7.2	E	68306
S30-2	Faidherbia albida	leaf	116	9.56	E	79872
S30-3	Faidherbia albida	leaf	108	11.2	E	62324
S30-4	Faidherbia albida	leaf	126	6.92	E	76028
S30-5	Faidherbia albida	leaf	60	10.3	F	85074
S40-1	Faidherbia albida	leaf	85.4	8.62	F	97466
S40-2	Faidherbia albida	leaf	87.6	9.52	F	83558
S40-3	Faidherbia albida	leaf	53.2	5.68	F	55090
S40-4	Faidherbia albida	leaf	53.4	7.5	F	100202
S40-5	Faidherbia albida	leaf	22	9.5	F	84652
S50-1	Faidherbia albida	leaf	32.8	8.88	F	56754
S50-2	Faidherbia albida	leaf	27.8	7.22	F	79758
S50-3	Faidherbia albida	leaf	40.2	9.56	F	53772
S50-4	Faidherbia albida	leaf	72.8	8.28	F	79560
S50-5	Faidherbia albida	leaf	96	6.62	F	77252
S74-1	Faidherbia albida	leaf	48	11.4	F	68106
S74-2	Faidherbia albida	leaf	28.4	9.72	G	118166
S74-3	Faidherbia albida	leaf	62.8	8.64	G	98930
S74-4	Faidherbia albida	leaf	26.6	6.48	G	103134
S74-5	Faidherbia albida	leaf	29.8	10.7	G	114508
S35-4	Cordia africana	leaf	89.2	10.6	G	72324
S35-5	Cordia africana	leaf	167	12.9	G	55310
S35-6	Cordia africana	leaf	141	11.6	G	66284
S35-7	Cordia africana	leaf	120	9.46	G	104248
S35-8	Cordia africana	leaf	96.6	10.3	G	71046
S41-1	Cordia africana	leaf	135	10.6	G	35596
S41-2	Cordia africana	leaf	92.4	12.1	G	48664
S41-3	Cordia africana	leaf	72.6	10.1	G	52368
S41-4	Cordia africana	leaf	98.4	13	H	66904
S41-5	Cordia africana	leaf	77.4	13.9	H	78636
S57-3	Cordia africana	leaf	116	12.4	H	75990
S57-4	Cordia africana	leaf	81.2	14.9	H	70410
S57-5	Cordia africana	leaf	114	10.6	H	62054
S57-6	Cordia africana	leaf	91.8	13.1	H	73726
S57-7	Cordia africana	leaf	102	13.7	H	65850
S99-1	Cordia africana	leaf	106	8.54	H	81380
S99-2	Cordia africana	leaf	93.4	13.5	H	59766
S99-3	Cordia africana	leaf	87.4	13.1	H	57612
S99-4	Cordia africana	leaf	87.8	14.6	H	87410
S99-5	Cordia africana	leaf	197	11.5	H	142928
