# Supplementary material for: From phylogenomics to breeding: Can universal target capture probes be used in the development of SNP markers for kinship analysis?
Source: Appl Plant Sci. 2024 Nov 12;13(1):e11624. doi: 10.1002/aps3.11624 (PMC11788909; doi:10.1002/aps3.11624)
Supplement: Supplementary file 2 — Appendix S2. Target (supercontig) recovery statistics. [file APS3-13-e11624-s001.xlsx]

## Sheet: Sheet1
Ousmael and Hansen⸺Applications in Plant Sciences 2024⸺Data Supplement S2
DOI 10.1002/aps3.11624
Appendix S2. Target (supercontig) recovery statistics.
Species	Family	Sample ID	NumReads	ReadsMapped	PctOnTarget	GenesMapped	GenesWithContigs	GenesWithSeqs	GenesAt25pct	GenesAt50pct	GenesAt75pct	GenesAt150pct	TotalBasesRecovered (total supercontig length)
Alnus glutinosa	1	AG1-1	104740	65143	62.2	352	328	328	326	325	323	281	681342
Alnus glutinosa	1	AG1-2	96450	60200	62.4	352	323	322	322	322	319	269	632527
Alnus glutinosa	1	AG1-3	31678	19277	60.9	351	166	166	164	157	143	74	217397
Alnus glutinosa	1	AG1-4	64948	37867	58.3	352	282	281	281	278	267	200	476546
Alnus glutinosa	1	AG1-5	87244	54901	62.9	352	314	313	313	310	305	258	604934
Alnus glutinosa	2	AG2-1	68422	43133	63	352	297	297	297	295	285	229	525928	Key
Alnus glutinosa	2	AG2-2	44710	25864	57.8	352	227	223	222	219	198	106	298189	NumReads	Number of reads
Alnus glutinosa	2	AG2-3	61210	37277	60.9	352	280	278	278	277	267	212	503800	PctOnTarget	Percent (of reads) on target
Alnus glutinosa	2	AG2-4	122240	72347	59.2	352	332	332	332	331	329	298	711402	GenesWithSeqs	Genes with sequence
Alnus glutinosa	2	AG2-5	47356	26802	56.6	352	229	227	226	220	209	133	343371	GenesAt25pct	Genes with ≥ 25%of the target length recovered
Acacia senegal	−	AS-1	64658	32018	49.5	351	231	229	229	224	209	139	334648	GenesAt50pct	Genes with ≥ 50% of the target length recovered
Acacia senegal	−	AS-2	60434	32326	53.5	353	245	243	242	237	228	144	353031	GenesAt75pct	Genes with ≥ 75% of the target length recovered
Acacia senegal	−	AS-3	67216	35284	52.5	353	251	248	247	241	231	136	348021	GenesAt150pct	Genes with ≥ 150% of the target length recovered
Acacia senegal	−	AS-4	107254	59802	55.8	353	288	287	287	283	270	201	464994
Acacia senegal	−	AS-5	103482	60839	58.8	353	290	289	289	284	276	192	457471
Acer velutinum	1	AV1-1	71970	40261	55.9	351	219	215	215	211	199	120	309348
Acer velutinum	1	AV1-2	83566	49161	58.8	351	273	270	269	258	241	147	365327
Acer velutinum	1	AV1-3	71796	41097	57.2	350	247	243	243	243	221	134	338553
Acer velutinum	1	AV1-4	58064	32640	56.2	351	197	192	191	187	168	94	253014
Acer velutinum	1	AV1-5	77400	45494	58.8	351	259	254	253	247	236	143	367558
Castanea sativa	−	CS-1	66396	38555	58.1	352	268	266	265	264	255	168	403506
Castanea sativa	−	CS-2	60756	35600	58.6	352	265	263	262	257	238	126	361620
Castanea sativa	−	CS-3	78794	45641	57.9	352	299	298	298	296	285	208	494897
Castanea sativa	−	CS-4	68332	39469	57.8	352	277	277	277	274	260	179	458459
Castanea sativa	−	CS-5	72830	41271	56.7	352	274	272	271	267	256	179	429301
Fagus sylvatica	−	FG-1	97264	65611	67.5	352	325	324	324	323	320	271	632473
Fagus sylvatica	−	FG-2	80022	52339	65.4	352	310	310	309	307	303	253	569618
Fagus sylvatica	−	FG-3	77444	51549	66.6	352	306	305	305	304	297	248	581425
Fagus sylvatica	−	FG-4	88962	59489	66.9	352	321	320	320	320	314	263	617005
Fagus sylvatica	−	FG-5	56108	37014	66	352	282	281	281	280	271	199	466776
Fagus orientalis	−	FO1-1	61276	39033	63.7	350	292	291	291	287	277	207	491020
Fagus orientalis	−	FO1-2	78466	49533	63.1	352	305	305	305	305	298	241	574342
Fagus orientalis	−	FO1-3	74100	47078	63.5	352	302	301	301	299	295	225	527337
Fagus orientalis	−	FO2-1	68302	43818	64.2	351	303	302	302	301	293	230	524461
Fagus orientalis	−	FO2-2	75432	49010	65	352	311	310	310	309	297	248	570387
Olea europaea	−	OL-1	55596	22245	40	351	164	158	157	150	132	66	190994
Olea europaea	−	OL-2	53350	22105	41.4	351	144	140	139	132	109	42	149435
Olea europaea	−	OL-3	61054	26943	44.1	351	205	200	200	190	167	76	231829
Olea europaea	−	OL-4	51774	17491	33.8	352	113	98	97	92	76	26	106886
Olea europaea	−	OL-5	55428	24153	43.6	349	165	162	162	153	140	76	209608
Olea europaea	−	OL-6	65102	26842	41.2	350	188	182	182	176	161	87	238204
Prunus avium	1	PA-1	87488	50765	58	350	293	289	288	287	280	223	494202
Prunus avium	1	PA-2	99424	63773	64.1	352	325	324	323	320	316	271	589290
Prunus avium	1	PA-3	78260	48758	62.3	352	305	304	304	303	297	246	551158
Prunus avium	1	PA-4	80168	50490	63	351	309	307	307	307	300	245	554414
Prunus avium	1	PA-5	93340	58060	62.2	351	315	313	312	310	308	259	575240
Quercus castaneifolia	1	QC1-1	101324	59907	59.1	351	313	312	312	311	307	254	603646
Quercus castaneifolia	1	QC1-2	33574	19600	58.4	351	141	140	139	132	114	46	170629
Quercus castaneifolia	1	QC1-3	123354	72800	59	352	321	319	319	318	313	266	607722
Quercus castaneifolia	1	QC1-4	72366	41498	57.3	353	282	282	281	277	267	190	449620
Quercus castaneifolia	1	QC1-5	36794	21351	58	349	160	159	156	152	136	62	204615
Quercus castaneifolia	2	QC2-1	88260	52331	59.3	352	303	303	303	303	290	203	491558
Quercus castaneifolia	2	QC2-2	75994	44573	58.7	352	285	284	284	281	268	184	453021
Quercus castaneifolia	2	QC2-3	73620	41162	55.9	351	263	260	260	252	238	163	389419
Quercus castaneifolia	2	QC2-4	43642	25162	57.7	351	200	198	198	192	176	91	266401
Quercus castaneifolia	2	QC2-5	65936	36748	55.7	352	263	263	263	261	250	160	404425
Cordia africana	1	S35-4	68688	30187	43.9	351	178	172	171	156	134	51	179497
Cordia africana	1	S35-5	52452	23439	44.7	351	125	121	121	110	90	36	120426
Cordia africana	1	S35-6	63184	28595	45.3	350	164	160	160	141	113	50	165391
Cordia africana	1	S35-7	99480	43978	44.2	352	237	231	231	225	200	111	290094
Cordia africana	1	S35-8	68392	29303	42.8	351	157	153	153	144	122	50	167601
Cordia africana	2	S41-1	33830	14863	43.9	347	61	59	59	48	37	7	51444
Cordia africana	2	S41-2	45852	18800	41	350	83	80	77	69	54	16	76530
Cordia africana	2	S41-3	49112	20921	42.6	348	100	97	96	86	73	29	106764
Cordia africana	2	S41-4	63076	29955	47.5	351	190	187	186	176	156	82	217094
Cordia africana	2	S41-5	73878	35318	47.8	350	211	207	204	193	170	85	236766
Cordia africana	3	S57-3	71360	32916	46.1	352	200	197	197	190	165	86	237092
Cordia africana	3	S57-4	65760	30563	46.5	351	183	176	175	167	143	67	195330
Cordia africana	3	S57-5	59880	27510	45.9	352	149	146	145	127	107	44	139688
Cordia africana	3	S57-6	69794	32273	46.2	351	200	197	196	186	167	87	232220
Cordia africana	3	S57-7	62860	30009	47.7	351	190	183	183	171	149	66	208427
Cordia africana	4	S99-1	76516	33788	44.2	351	207	203	200	192	171	84	229291
Cordia africana	4	S99-2	56542	26895	47.6	348	177	172	171	162	140	69	195661
Cordia africana	4	S99-3	54584	24443	44.8	350	145	139	138	128	103	41	148906
Cordia africana	4	S99-4	81542	35524	43.6	351	201	198	197	187	164	79	234647
Cordia africana	4	S99-5	133812	62817	46.9	352	289	287	284	279	264	174	417059
Faidherbia albida	1	S30-1	66074	35474	53.7	350	262	261	261	254	242	152	385101
Faidherbia albida	1	S30-2	75526	41249	54.6	352	277	274	274	273	265	182	430570
Faidherbia albida	1	S30-3	59250	31616	53.4	352	249	249	249	248	227	142	349367
Faidherbia albida	1	S30-4	64302	33802	52.6	351	229	229	229	223	213	129	338126
Faidherbia albida	1	S30-5	82078	45675	55.6	351	295	294	294	291	282	191	451251
Faidherbia albida	2	S40-1	92466	52830	57.1	353	283	280	279	275	268	198	460801
Faidherbia albida	2	S40-2	80108	45456	56.7	352	280	278	278	273	262	178	428683
Faidherbia albida	2	S40-3	52304	28676	54.8	350	240	239	239	236	220	132	340493
Faidherbia albida	2	S40-4	95520	52377	54.8	352	294	293	293	291	281	221	498839
Faidherbia albida	2	S40-5	79992	42934	53.7	351	279	277	276	274	268	195	454425
Faidherbia albida	3	S50-1	54596	28949	53	351	231	228	228	226	211	135	344579
Faidherbia albida	3	S50-2	75224	41277	54.9	352	276	274	274	273	262	195	454205
Faidherbia albida	3	S50-3	50282	26506	52.7	351	232	230	229	228	214	123	329509
Faidherbia albida	3	S50-4	75102	40757	54.3	352	271	269	268	265	256	192	448378
Faidherbia albida	3	S50-5	73796	40365	54.7	353	282	280	280	278	268	189	453518
Faidherbia albida	4	S74-1	64316	34767	54.1	351	271	268	268	264	249	167	412238
Faidherbia albida	4	S74-2	114224	68295	59.8	353	310	308	308	307	300	229	543359
Faidherbia albida	4	S74-3	95470	57669	60.4	353	301	299	299	298	291	222	514944
Faidherbia albida	4	S74-4	98674	58392	59.2	350	297	295	294	293	284	226	538013
Faidherbia albida	4	S74-5	108436	65788	60.7	351	305	305	305	303	295	238	552201
