# Supplementary material for: From phylogenomics to breeding: Can universal target capture probes be used in the development of SNP markers for kinship analysis?
Source: Appl Plant Sci. 2024 Nov 12;13(1):e11624. doi: 10.1002/aps3.11624 (PMC11788909; doi:10.1002/aps3.11624)
Supplement: Supplementary file 3 — Appendix S3. Minimum, maximum, and mean individual single gene supercontig length. [file APS3-13-e11624-s003.xlsx]

## Sheet: Sheet1
Ousmael and Hansen⸺Applications in Plant Sciences 2024⸺Data Supplement S3
DOI 10.1002/aps3.11624
Appendix S3. Minimum, maximum, and mean individual single gene supercontig length.
Sample ID	Species	Min (bp)	Max (bp)	Mean			Key
AG1-1	Alnus glutinosa	0	7133	1930.15			Min	Minimum individual (from a single gene) supercontig length
AG1-2	Alnus glutinosa	0	5594	1791.86			Max	Maximum individual (from a single gene) supercontig length
AG1-3	Alnus glutinosa	0	4149	615.856			Mean	Mean individual supercontig length across all genes
AG1-4	Alnus glutinosa	0	5329	1349.99
AG1-5	Alnus glutinosa	0	5399	1713.69
AG2-1	Alnus glutinosa	0	5248	1489.88
AG2-2	Alnus glutinosa	0	5012	844.728
AG2-3	Alnus glutinosa	0	5175	1427.2
AG2-4	Alnus glutinosa	0	7350	2015.3			Note	The minimum is 0 for all individuals because there was no species (or individual) with all (353) target genes recovered as the maximum number of genes with sequences was 332
AG2-5	Alnus glutinosa	0	5209	972.722
AS-1	Acacia Senegal	0	5103	948.011
AS-2	Acacia Senegal	0	5157	1000.09
AS-3	Acacia Senegal	0	4545	985.895
AS-4	Acacia Senegal	0	4934	1317.26
AS-5	Acacia Senegal	0	5044	1295.95
AV1-1	Acer velutinum	0	4662	876.34
AV1-2	Acer velutinum	0	4554	1034.92
AV1-3	Acer velutinum	0	5357	959.074
AV1-4	Acer velutinum	0	4051	716.754
AV1-5	Acer velutinum	0	4734	1041.24
CS-1	Castanea sativa	0	5268	1143.08
CS-2	Castanea sativa	0	7168	1024.42
CS-3	Castanea sativa	0	7860	1401.97
CS-4	Castanea sativa	0	7792	1298.75
CS-5	Castanea sativa	0	6114	1216.15
FG-1	Fagus sylvatica	0	6424	1791.71
FG-2	Fagus sylvatica	0	5324	1613.65
FG-3	Fagus sylvatica	0	6953	1647.1
FG-4	Fagus sylvatica	0	6721	1747.89
FG-5	Fagus sylvatica	0	4623	1322.31
FO1-1	Fagus orientalis	0	5470	1390.99
FO1-2	Fagus orientalis	0	5992	1627.03
FO1-3	Fagus orientalis	0	5053	1493.87
FO2-1	Fagus orientalis	0	6121	1485.73
FO2-2	Fagus orientalis	0	5750	1615.83
OL-1	Olea europaea	0	3780	541.059
OL-2	Olea europaea	0	3702	423.329
OL-3	Olea europaea	0	4104	656.739
OL-4	Olea europaea	0	2550	302.793
OL-5	Olea europaea	0	4708	593.79
OL-6	Olea europaea	0	4347	674.799
PA-1	Prunus avium	0	4748	1400.01
PA-2	Prunus avium	0	5689	1669.38
PA-3	Prunus avium	0	5055	1561.35
PA-4	Prunus avium	0	5192	1570.58
PA-5	Prunus avium	0	5044	1629.58
QC1-1	Quercus castaneifolia	0	9580	1710.05
QC1-2	Quercus castaneifolia	0	3816	483.368
QC1-3	Quercus castaneifolia	0	8859	1721.59
QC1-4	Quercus castaneifolia	0	7896	1273.71
QC1-5	Quercus castaneifolia	0	3790	579.646
QC2-1	Quercus castaneifolia	0	5289	1392.52
QC2-2	Quercus castaneifolia	0	6783	1283.35
QC2-3	Quercus castaneifolia	0	5938	1103.17
QC2-4	Quercus castaneifolia	0	3679	754.677
QC2-5	Quercus castaneifolia	0	6043	1145.68
S30-1	Faidherbia albida	0	5192	1090.94
S30-2	Faidherbia albida	0	5324	1219.75
S30-3	Faidherbia albida	0	5663	989.708
S30-4	Faidherbia albida	0	4796	957.864
S30-5	Faidherbia albida	0	5547	1278.33
S40-1	Faidherbia albida	0	5488	1305.39
S40-2	Faidherbia albida	0	5537	1214.4
S40-3	Faidherbia albida	0	4659	964.569
S40-4	Faidherbia albida	0	5994	1413.14
S40-5	Faidherbia albida	0	5726	1287.32
S50-1	Faidherbia albida	0	4752	976.144
S50-2	Faidherbia albida	0	5727	1286.7
S50-3	Faidherbia albida	0	5707	933.453
S50-4	Faidherbia albida	0	5896	1270.19
S50-5	Faidherbia albida	0	5506	1284.75
S74-1	Faidherbia albida	0	5409	1167.81
S74-2	Faidherbia albida	0	5602	1539.26
S74-3	Faidherbia albida	0	5592	1458.76
S74-4	Faidherbia albida	0	6614	1524.12
S74-5	Faidherbia albida	0	5742	1564.31
S35-4	Cordia africana	0	4004	508.49
S35-5	Cordia africana	0	2715	341.15
S35-6	Cordia africana	0	3663	468.53
S35-7	Cordia africana	0	3767	821.796
S35-8	Cordia africana	0	3826	474.79
S41-1	Cordia africana	0	1751	145.734
S41-2	Cordia africana	0	2309	216.799
S41-3	Cordia africana	0	3655	302.448
S41-4	Cordia africana	0	4162	614.997
S41-5	Cordia africana	0	3976	670.725
S57-3	Cordia africana	0	4764	671.649
S57-4	Cordia africana	0	2873	553.343
S57-5	Cordia africana	0	2363	395.717
S57-6	Cordia africana	0	3037	657.847
S57-7	Cordia africana	0	3951	590.445
S99-1	Cordia africana	0	3211	649.55
S99-2	Cordia africana	0	4165	554.28
S99-3	Cordia africana	0	2764	421.83
S99-4	Cordia africana	0	4154	664.722
S99-5	Cordia africana	0	4917	1181.47
